# Supplementary material for: A Novel Phytogenic Formulation, EUBIO-BPSG, as a Promising One Health Approach to Replace Antibiotics and Promote Reproduction Performance in Laying Hens
Source: Bioengineering (Basel). 2023 Mar 10;10(3):346. doi: 10.3390/bioengineering10030346 (PMC10045918; doi:10.3390/bioengineering10030346)
Supplement: Supplementary file 1 [file bioengineering-10-00346-s001.zip]

Archive with 1 entries (1 files):
- bioengineering-2248046-supplementary.pdf
